# Supplementary material for: Investigating the impact of motion in the scanner on brain age predictions
Source: Imaging Neurosci (Camb). 2024 Feb 5;2:imag-2-00079. doi: 10.1162/imag_a_00079 (PMC12235560; doi:10.1162/imag_a_00079)
Supplement: Supplementary_Table [file imag_a_00079-supp.csv]

participant_id	sbj_vis	motion	motion_retest
sub-000103	hm1	1	1
sub-000103	hm2	1	1
sub-000103	std	0	0
sub-000148	hm1	3	3
sub-000148	hm2	3	3
sub-000148	std	0	0
sub-000149	hm1	4	4
sub-000149	hm2	3	4
sub-000149	std	0	0
sub-000159	hm1	3	3
sub-000159	hm2	2	2
sub-000159	std	1	1
sub-000175	hm1	2	2
sub-000175	hm2	3	3
sub-000175	std	0	0
sub-000179	hm1	1	1
sub-000179	hm2	3	3
sub-000179	std	0	0
sub-009673	hm1	1	1
sub-009673	hm2	5	5
sub-009673	std	0	0
sub-010769	hm1	4	4
sub-010769	hm2	5	5
sub-010769	std	0	0
sub-012059	hm1	4	4
sub-012059	hm2	3	3
sub-012059	std	0	0
sub-012322	hm1	4	4
sub-012322	hm2	3	3
sub-012322	std	0	0
sub-016504	hm1	5	5
sub-016504	hm2	5	5
sub-016504	std	0	0
sub-067018	hm1	4	4
sub-067018	hm2	5	5
sub-067018	std	0	0
sub-089207	hm1	3	3
sub-089207	hm2	3	2
sub-089207	std	0	0
sub-107738	hm1	4	4
sub-107738	hm2	5	5
sub-107738	std	0	0
sub-108142	hm1	1	1
sub-108142	hm2	2	2
sub-108142	std	0	0
sub-118003	hm1	4	4
sub-118003	hm2	4	5
sub-118003	std	0	0
sub-122916	hm1	3	3
sub-122916	hm2	4	4
sub-122916	std	0	0
sub-125171	hm1	1	1
sub-125171	hm2	2	2
sub-125171	std	1	1
sub-132674	hm1	3	3
sub-132674	hm2	4	4
sub-132674	std	0	0
sub-143104	hm1	5	5
sub-143104	hm2	5	5
sub-143104	std	0	0
sub-149050	hm1	5	5
sub-149050	hm2	5	5
sub-149050	std	0	0
sub-152686	hm1	0	0
sub-152686	hm2	1	1
sub-152686	std	0	0
sub-153486	hm1	2	2
sub-153486	hm2	3	3
sub-153486	std	0	0
sub-169618	hm1	5	5
sub-169618	hm2	4	4
sub-169618	std	0	0
sub-171967	hm1	4	4
sub-171967	hm2	5	5
sub-171967	std	1	1
sub-177856	hm1	2	1
sub-177856	hm2	3	3
sub-177856	std	0	0
sub-196711	hm1	3	3
sub-196711	hm2	4	4
sub-196711	std	0	0
sub-217720	hm1	2	2
sub-217720	hm2	0	0
sub-217720	std	0	0
sub-219843	hm1	2	2
sub-219843	hm2	3	3
sub-219843	std	1	1
sub-228373	hm1	4	4
sub-228373	hm2	5	5
sub-228373	std	1	1
sub-253493	hm1	1	1
sub-253493	hm2	0	0
sub-253493	std	0	0
sub-257563	hm1	4	4
sub-257563	hm2	3	3
sub-257563	std	0	0
sub-258056	hm1	3	3
sub-258056	hm2	4	4
sub-258056	std	0	0
sub-262577	hm1	2	3
sub-262577	hm2	3	3
sub-262577	std	0	0
sub-275147	hm1	5	5
sub-275147	hm2	4	5
sub-275147	std	0	0
sub-275211	hm1	3	3
sub-275211	hm2	5	5
sub-275211	std	0	0
sub-278729	hm1	3	3
sub-278729	hm2	4	4
sub-278729	std	0	0
sub-281888	hm1	4	4
sub-281888	hm2	5	5
sub-281888	std	0	0
sub-282628	hm1	4	4
sub-282628	hm2	5	5
sub-282628	std	0	0
sub-292060	hm1	3	3
sub-292060	hm2	4	4
sub-292060	std	0	0
sub-292213	hm1	4	4
sub-292213	hm2	4	4
sub-292213	std	0	0
sub-307592	hm1	5	5
sub-307592	hm2	5	5
sub-307592	std	0	0
sub-313623	hm1	3	3
sub-313623	hm2	1	1
sub-313623	std	0	0
sub-335448	hm1	3	3
sub-335448	hm2	3	3
sub-335448	std	0	0
sub-337488	hm1	3	3
sub-337488	hm2	4	4
sub-337488	std	0	0
sub-351288	hm1	4	4
sub-351288	hm2	3	3
sub-351288	std	0	0
sub-367500	hm1	4	4
sub-367500	hm2	4	4
sub-367500	std	0	0
sub-401697	hm1	5	5
sub-401697	hm2	5	5
sub-401697	std	0	0
sub-402511	hm1	4	4
sub-402511	hm2	3	3
sub-402511	std	0	0
sub-409228	hm1	5	5
sub-409228	hm2	5	5
sub-409228	std	0	0
sub-436999	hm1	1	1
sub-436999	hm2	5	2
sub-436999	std	0	0
sub-440735	hm1	4	4
sub-440735	hm2	5	5
sub-440735	std	0	0
sub-441269	hm1	4	4
sub-441269	hm2	4	4
sub-441269	std	0	0
sub-453666	hm1	0	1
sub-453666	hm2	3	3
sub-453666	std	0	0
sub-460834	hm1	4	4
sub-460834	hm2	4	4
sub-460834	std	0	0
sub-468609	hm1	4	4
sub-468609	hm2	3	3
sub-468609	std	0	0
sub-502250	hm1	5	5
sub-502250	hm2	5	5
sub-502250	std	0	0
sub-508037	hm1	5	5
sub-508037	hm2	5	5
sub-508037	std	0	0
sub-513281	hm1	0	0
sub-513281	hm2	0	0
sub-513281	std	0	0
sub-517724	hm1	2	2
sub-517724	hm2	4	4
sub-517724	std	0	0
sub-519991	hm1	5	5
sub-519991	hm2	4	4
sub-519991	std	0	0
sub-535925	hm1	1	1
sub-535925	hm2	5	5
sub-535925	std	0	0
sub-549056	hm1	3	3
sub-549056	hm2	5	5
sub-549056	std	0	0
sub-561646	hm1	4	4
sub-561646	hm2	5	5
sub-561646	std	0	0
sub-567551	hm1	4	4
sub-567551	hm2	4	4
sub-567551	std	1	1
sub-567742	hm1	2	2
sub-567742	hm2	2	2
sub-567742	std	0	0
sub-570379	hm1	2	3
sub-570379	hm2	5	5
sub-570379	std	0	0
sub-579247	hm1	4	4
sub-579247	hm2	5	5
sub-579247	std	0	0
sub-581638	hm1	5	5
sub-581638	hm2	5	5
sub-581638	std	0	0
sub-584264	hm1	5	5
sub-584264	hm2	5	5
sub-584264	std	0	0
sub-597083	hm1	5	5
sub-597083	hm2	5	5
sub-597083	std	0	0
sub-599619	hm1	3	3
sub-599619	hm2	3	3
sub-599619	std	0	0
sub-602346	hm1	3	3
sub-602346	hm2	3	4
sub-602346	std	0	0
sub-607974	hm1	4	4
sub-607974	hm2	3	3
sub-607974	std	0	0
sub-630780	hm1	5	5
sub-630780	hm2	5	5
sub-630780	std	0	0
sub-645865	hm1	5	5
sub-645865	hm2	5	5
sub-645865	std	0	0
sub-652881	hm1	4	4
sub-652881	hm2	4	4
sub-652881	std	0	0
sub-654178	hm1	1	1
sub-654178	hm2	3	3
sub-654178	std	0	0
sub-664050	hm1	5	5
sub-664050	hm2	5	5
sub-664050	std	0	0
sub-669067	hm1	4	4
sub-669067	hm2	4	4
sub-669067	std	0	0
sub-672229	hm1	2	2
sub-672229	hm2	4	4
sub-672229	std	0	0
sub-678878	hm1	4	4
sub-678878	hm2	5	5
sub-678878	std	0	0
sub-680990	hm1	3	3
sub-680990	hm2	3	3
sub-680990	std	0	0
sub-687508	hm1	4	4
sub-687508	hm2	4	4
sub-687508	std	0	0
sub-691641	hm1	5	5
sub-691641	hm2	5	5
sub-691641	std	0	0
sub-691777	hm1	4	4
sub-691777	hm2	3	3
sub-691777	std	0	0
sub-697441	hm1	5	5
sub-697441	hm2	5	5
sub-697441	std	0	0
sub-707576	hm1	3	3
sub-707576	hm2	3	3
sub-707576	std	0	0
sub-714347	hm1	3	3
sub-714347	hm2	4	4
sub-714347	std	0	0
sub-740606	hm1	5	5
sub-740606	hm2	5	5
sub-740606	std	0	0
sub-750675	hm1	3	3
sub-750675	hm2	4	4
sub-750675	std	0	0
sub-754006	hm1	5	5
sub-754006	hm2	5	5
sub-754006	std	0	0
sub-754183	hm1	4	4
sub-754183	hm2	5	5
sub-754183	std	0	0
sub-757271	hm1	4	3
sub-757271	hm2	5	5
sub-757271	std	0	0
sub-764976	hm1	4	4
sub-764976	hm2	5	5
sub-764976	std	0	0
sub-772389	hm1	3	3
sub-772389	hm2	5	5
sub-772389	std	1	1
sub-778481	hm1	5	5
sub-778481	hm2	5	5
sub-778481	std	0	0
sub-780660	hm1	4	4
sub-780660	hm2	5	5
sub-780660	std	0	0
sub-791907	hm1	1	1
sub-791907	hm2	3	3
sub-791907	std	0	0
sub-802945	hm1	0	0
sub-802945	hm2	2	2
sub-802945	std	0	0
sub-809320	hm1	5	5
sub-809320	hm2	5	5
sub-809320	std	0	0
sub-811563	hm1	5	5
sub-811563	hm2	4	4
sub-811563	std	0	0
sub-830976	hm1	5	5
sub-830976	hm2	5	5
sub-830976	std	0	0
sub-848092	hm1	2	2
sub-848092	hm2	4	4
sub-848092	std	0	0
sub-862915	hm1	5	5
sub-862915	hm2	5	5
sub-862915	std	0	0
sub-865293	hm1	2	2
sub-865293	hm2	5	5
sub-865293	std	0	0
sub-886764	hm1	1	1
sub-886764	hm2	2	2
sub-886764	std	0	0
sub-890465	hm1	4	4
sub-890465	hm2	5	5
sub-890465	std	0	0
sub-914102	hm1	5	5
sub-914102	hm2	5	5
sub-914102	std	0	0
sub-923660	hm1	2	2
sub-923660	hm2	3	3
sub-923660	std	0	0
sub-926536	hm1	3	3
sub-926536	hm2	5	5
sub-926536	std	0	0
sub-927452	hm1	2	2
sub-927452	hm2	2	2
sub-927452	std	0	0
sub-938344	hm1	2	2
sub-938344	hm2	5	5
sub-938344	std	0	0
sub-945122	hm1	5	5
sub-945122	hm2	4	4
sub-945122	std	0	0
sub-945652	hm1	5	5
sub-945652	hm2	5	5
sub-945652	std	0	0
sub-946200	hm1	5	4
sub-946200	hm2	2	2
sub-946200	std	0	0
sub-986786	hm1	1	1
sub-986786	hm2	0	0
sub-986786	std	0	0
sub-987325	hm1	3	3
sub-987325	hm2	2	2
sub-987325	std	0	0
sub-988484	hm1	4	4
sub-988484	hm2	5	5
sub-988484	std	0	0
sub-992121	hm1	0	1
sub-992121	hm2	3	3
sub-992121	std	0	0
sub-992238	hm1	4	4
sub-992238	hm2	5	5
sub-992238	std	0	0
